# Supplementary material for: Anti‐fibrotic activity of Euglena gracilis and paramylon in a mouse model of non‐alcoholic steatohepatitis
Source: Food Sci Nutr. 2018 Nov 8;7(1):139–47. doi: 10.1002/fsn3.828 (PMC6341149; doi:10.1002/fsn3.828)
Supplement: Supplementary file 1 [file FSN3-7-139-s001.xlsx]

## Sheet: Body weight changes (g)
	Group	Mouse ID	0	1	2	3	4	5	6	7	8	9	10	11	12	13	14	15	16	17	18	19	20	21
	Vehicle	101	18.3	18.1	17.6	18.3	18.9	18.7	18.6	18.8	18.5	19.4	19	19.8	20	19.9	19.6	19.9	19.9	20.4	19.9	20.2	19.5	19.8
		102	17.5	17.3	17.6	17.4	17.8	17.6	17.7	17.4	17.7	17.6	17.9	18.3	18.4	18.3	18.4	18.6	18.7	19.2	18.6	18.6	18.5	18.7
		103	16	15.5	15.8	15.5	15.8	15.8	15.3	15.4	15.4	15.7	15.5	15.6	16.4	15.4	15.7	15.7	15.6	16	16.2	15.9	15.5	15.9
		104	17.6	17.6	17.8	18.2	18.2	18	17.9	17.8	17.9	18.3	18.1	18.8	19.1	18.9	18.9	19.1	18.8	19.6	19.5	19.7	19.4	19.8
		105	16	16.1	16.4	16.6	16.6	16.5	16.6	16.8	16.8	16.9	17.1	17.2	17.7	17.8	17.4	17.3	17	17.7	17.7	17.8	17.4	17.8
		106	15.6	15.5	15.7	15.8	15.7	15.7	15.5	15.7	15.7	15.7	15.6	15.7	16.3	15.1	15.3	15.1	15.3	15.6	15.4	15.5	15.4	15.4
	Euglena	201	17.9	17.9	18	17.9	18	18.4	18	18.1	17.8	18.3	18.4	19	19.3	19.2	19.4	19.4	19.2	19.2	19.6	19.5	19	19.4
		202	17	16.8	16.8	16.9	17	17	17.2	17.2	17.2	17.5	17.3	17.4	17.9	17.6	17.6	17.9	17.8	18	18.1	18	18	18
		203	17.3	16.9	17	16.8	17.1	16.8	16.5	17.1	16.8	16.9	17.4	17.1	17.4	17.1	17.3	17.4	17.2	17.3	17.7	17.5	17.1	17.5
		204	16.3	16.7	16.7	16.4	16.8	17	16.4	16.7	16.8	16.6	16.6	16.8	17.2	16.5	16.7	17.2	16.7	16.8	17.1	17.4	16.6	16.6
		205	15.9	15.8	16.3	16.7	17.2	17.8	17.8	18	17.8	18.2	18.4	18.3	18.3	18.4	18.4	18.6	17.7	17.8	17.9	18.2	18.4	18.5
		206	16	16	16.3	16.2	16.5	16.9	16.2	16.5	16.1	16.4	16.6	16.6	17	16.6	16.6	16.8	16.6	16.4	17	16.9	16.5	16.7
	Paramylon	301	18	18.2	18.6	18.3	18.6	18.8	18.7	18.8	18.5	18.5	18.7	18.7	18.9	19.1	19.2	19	19.7	19.4	19.7	19.4	19.3	19.7
		302	16.8	17.2	17.3	17.2	17.5	17.5	17.4	17.6	17.2	17.1	17.5	17.7	17.7	17.4	17.5	17.6	17.7	17.8	17.9	17.9	17.5	17.9
		303	16.3	16.3	16.5	16.4	16.8	16.6	16.4	16.6	16.5	16.7	17	16.7	17.1	16.6	17.1	17	17.2	17.1	17.6	17.3	17.1	17.1
		304	17.5	17.3	17.8	18	17.7	17.6	17.5	17.7	17.7	17.8	18.2	18.4	18.2	18	18.1	18.2	18.1	17.8	18.2	18.2	18.2	18.4
		305	17	17	16.7	16.8	16.6	16.8	16.4	16.9	16.6	16.6	16.8	16.4	16.7	15.8	15.8	16.1	16.2	16.1	16.4	16.3	16.3	16.2
		306	15.6	15.4	15.6	15.4	15.5	15.6	14.4	14.2	14.5	14.4	14.8	14.8	14.8	15.2	15	15.3	15.4	15.3	15.4	15.8	15.2	15.4
	Chlorella	401	18	18.4	18.6	18.9	19.3	19.1	18.7	19.1	19	19.3	19.1	19.3	19.8	19.6	20	19.5	19.8	19.9	20.1	20.1	19.6	19.7
		402	16.6	16	16.2	16.1	16.6	16.2	16.5	16	15.9	16.3	15.9	16.3	16.3	16.5	16.5	16.7	16.7	16.6	16.1	16.7	16.2	15.9
		403	15.8	15.5	15.5	15.2	15.4	15.3	15.7	15.6	15.8	15.6	15.8	15.6	15.9	16.1	16.2	16.3	16.3	16.3	16.3	16.8	16	16.3
		404	17.4	17.2	17.2	17.1	17.6	17.3	17.5	18	17.7	17.6	18	17.9	17.8	18.1	18.4	18.6	18.5	19	18.7	18.7	18	18.4
		405	16.6	16.4	16.3	16.6	16.7	16.6	16.4	16.7	16.5	16.7	17	16.8	16.9	16.9	17.1	17.1	17.4	17.5	17.6	17.7	17.3	17.7
		406	15.5	15.6	16.2	16.2	16.8	16.8	17.1	17.2	17.3	17.6	17.3	17.2	17.3	16.9	17.6	17.6	17.9	17.3	17.3	17.2	16.8	16.8
	Citrullus lanatus	501	18.3	17.8	18.3	17.9	18.1	18.5	18.5	18.7	18.4	18.9	18.8	18.7	19	18.7	19.1	19	19	19.5	19.4	19.4	19	19.5
		502	16.5	16.7	17	16.7	16.9	17.3	17.1	17.5	17.4	17.5	17.5	18	17.7	17.7	18.1	18.1	18	18.1	18.4	18.6	18.1	18.6
		503	15.4	15	15.1	15	15.1	15	14.9	15.1	15	15	14.6	14.9	15	15	15	15	15	15.2	14.8	14.5	14	14.2
		504	17.6	17.4	17.5	17.7	18.1	18.1	17.6	17.9	18.4	18.3	18.4	18.4	18.3	18.4	18.8	18.6	19	18.9	19.4	18.5	18.9	18.7
		505	17	16.7	16.6	16.7	17.1	16.9	16.5	16.5	16.8	17.1	17.4	17.6	17.4	17.5	17.9	17.8	17.4	18	18.2	17.5	17.3	17.3
		506	15.9	15.7	15.8	15.9	16	16.6	16.1	15.9	16.2	16.6	17	16.6	16.9	17.3	17.5	17.5	17.3	17.3	17.4	17.6	17.8	17.4
	Telmisartan	601	17.7	17.7	17.8	18.1	17.9	17.6	17.8	17.7	17.9	17.7	17.9	17.8	17.5	17.7	17.8	17.4	18.2	17.3	17.6	17.3	17.1	17.3
		602	16.8	16.9	17.1	17.7	17.4	16.9	17.4	17	17.2	17.1	17.4	17	16.5	16.5	16.5	16.8	16.1	16.2	16.5	16.4	15.8	16.1
		603	15.4	15.4	15.1	15.5	15.4	15	14.9	14.9	14.4	14.4	14.6	15	14.5	14.4	14.5	14.4	14.2	14.2	14.2	14.6	13.6	13.7
		604	17.8	17.4	17.3	17.3	17.3	17.4	17.3	17.2	17.4	17.3	17.5	17.2	17.5	17.1	17.4	17.1	17.6	17.2	17.3	17.2	17	16.9
		605	17	16.7	16.8	17.1	17.1	16.9	17.2	17.2	17.6	17.3	17.5	17.6	17.6	17.7	17.5	17.7	17.7	18.1	18.3	18.2	17.7	17.9
		606	14.8	14.6	14.6	14.4	14.6	14.5	14.4	14.7	14.6	14.5	14.9	14.8	14.6	14.9	14.6	14.4	14.7	14.2	14.4	14.3	14.1	14.2
																								(g)
	Group	Mouse ID	22	23	24	25	26	27
	Vehicle	101	20	20.6	21	20.3	20.4	20.6
		102	18.9	18.8	19.1	18.8	19.3	19.3
		103	15.6	15.5	16.2	16	16.3	15.9
		104	19.8	20.1	20.1	20.2	20.2	19.9
		105	18	18.2	18.6	18.2	18	18.1
		106	15.4	15.8	15.9	15.8	15.6	15.3
	Euglena	201	19.7	19.6	19.9	20	20	19.6
		202	18.3	18.1	18.6	18	18.2	18.3
		203	17.6	17.4	17.7	17.4	17.4	17.5
		204	16.4	16.7	17.2	16.6	16.9	16.4
		205	17	17	18.2	18.2	18.6	18.7
		206	16.8	17.2	17.7	17.5	17.6	17.2
	Paramylon	301	19.2	19.7	20.1	19.8	20.1	19.8
		302	17.6	18	18.3	17.9	18.1	18.1
		303	17.2	17.4	18.3	17.5	18.1	17.8
		304	18.4	18.6	19	18.6	18.6	18.6
		305	16.3	16	15.5	15.9	15.9	15.6
		306	15.3	15.1	15.5	15.5	15.3	14.6
	Chlorella	401	20.2	19.5	20.3	19.9	20.5	19.9
		402	15.6	15.5	15.2	15.1	15.3	15.4
		403	16.4	16.3	16.4	16.3	16.4	16.3
		404	18.2	18.7	18.6	18.6	19.2	18.3
		405	17.5	17.5	17.9	18	17.7	17.7
		406	16.7	17.1	16.8	16.9	17.1	16.9
	Citrullus lanatus	501	19.2	19.7	20	19.6	20	19.7
		502	18.5	18.7	18.7	19	19.2	19.1
		503	13.8	14.4	14.6	14.5	14.6	15.2
		504	18.9	19.5	19.1	19.4	19.4	19.2
		505	17.5	17.3	17.3	17.8	17.6	17.5
		506	17.5	18.1	18.2	17.9	17.8	17.9
	Telmisartan	601	17.1	17.6	17.7	17.4	17.3	17.5
		602	16.7	16.8	16.1	16.1	15.5	15.8
		603	13.5	13.7	14.2	13.1	12.6	12.1
		604	16.8	17.4	17.1	16.9	17.3	17
		605	17.3	17.9	18.1	18	17.7	17.8
		606	14.4	14.8	14.7	14.6	14.6	15
								(g)

## Sheet: Body and liver weight
	Group	Mouse ID	Body weight (g)	Liver weight (mg)	Liver-to-body weight ratio (%)
	Vehicle	101	20.6	1399	6.8
		102	19.3	1394	7.2
		103	15.9	1110	7
		104	19.9	1487	7.5
		105	18.1	1189	6.6
		106	15.3	1269	8.3
	Euglena	201	19.6	1309	6.7
		202	18.3	1199	6.6
		203	17.5	1310	7.5
		204	16.4	1106	6.7
		205	18.7	1217	6.5
		206	17.2	1164	6.8
	Paramylon	301	19.8	1402	7.1
		302	18.1	1362	7.5
		303	17.8	1254	7
		304	18.6	1206	6.5
		305	15.6	1141	7.3
		306	14.6	1310	9
	Chlorella	401	19.9	1318	6.6
		402	15.4	1373	8.9
		403	16.3	1072	6.6
		404	18.3	1320	7.2
		405	17.7	1122	6.3
		406	16.9	1399	8.3
	Citrullus lanatus	501	19.7	1446	7.3
		502	19.1	1382	7.2
		503	15.2	1197	7.9
		504	19.2	1408	7.3
		505	17.5	1217	7
		506	17.9	1245	7
	Telmisartan	601	17.5	1109	6.3
		602	15.8	1165	7.4
		603	12.1	814	6.7
		604	17	943	5.5
		605	17.8	949	5.3
		606	15	992	6.6

## Sheet: Biochem
	Group	Mouse ID	Plasma ALT (U/L)
	Vehicle	101	53
		102	56
		103	63
		104	45
		105	47
		106	68
	Euglena	201	33
		202	26
		203	54
		204	68
		205	81
		206	38
	Paramylon	301	44
		302	34
		303	51
		304	30
		305	54
		306	76
	Chlorella	401	33
		402	39
		403	38
		404	31
		405	54
		406	171
	Citrullus lanatus	501	37
		502	63
		503	36
		504	45
		505	35
		506	49
	Telmisartan	601	15
		602	50
		603	33
		604	23
		605	33
		606	21

## Sheet: Biochem (2)
	Group	Mouse ID	Plasma blood glucose (mg/dL)
	Vehicle	101	790
		102	615
		103	679
		104	776
		105	666
		106	481
	Euglena	201	756
		202	640
		203	628
		204	578
		205	602
		206	657
	Paramylon	301	665
		302	579
		303	505
		304	618
		305	488
		306	549
	Chlorella	401	593
		402	474
		403	664
		404	714
		405	595
		406	781
	Citrullus lanatus	501	680
		502	746
		503	504
		504	724
		505	816
		506	790
	Telmisartan	601	1044
		602	1074
		603	>1200
		604	947
		605	>1200
		606	969
		>1200	: above 1200 mg/dL

## Sheet: Liver TG
	Group	Mouse ID	Liver weight (mg)	Calculate (mg/dL)	Dilution	Collect (mg/dL)	Reconstitute (mL)	Triglyceride in total volume (mg)	Triglyceride (mg/g liver)
	Vehicle	101	53	254	1	254	500	1.27	24
		102	55	547	1	547	500	2.74	49.8
		103	48	448	1	448	500	2.24	46.7
		104	54	538	1	538	500	2.69	49.8
		105	52	299	1	299	500	1.5	28.8
		106	49	263	2	526	500	2.63	53.7
	Euglena	201	51	390	1	390	500	1.95	38.2
		202	51	262	1	262	500	1.31	25.7
		203	49	398	1	398	500	1.99	40.6
		204	51	335	2	670	500	3.35	65.7
		205	53	596	1	596	500	2.98	56.2
		206	50	345	1	345	500	1.73	34.6
	Paramylon	301	50	538	1	538	500	2.69	53.8
		302	55	534	1	534	500	2.67	48.5
		303	55	497	1	497	500	2.49	45.3
		304	55	501	1	501	500	2.51	45.6
		305	49	327	2	654	500	3.27	66.7
		306	54	303	2	606	500	3.03	56.1
	Chlorella	401	53	262	1	262	500	1.31	24.7
		402	53	398	1	398	500	1.99	37.5
		403	53	530	1	530	500	2.65	50
		404	50	386	1	386	500	1.93	38.6
		405	55	431	1	431	500	2.16	39.3
		406	52	355	2	710	500	3.55	68.3
	Citrullus lanatus	501	53	341	1	341	500	1.71	32.3
		502	54	571	1	571	500	2.86	53
		503	54	435	1	435	500	2.18	40.4
		504	54	596	1	596	500	2.98	55.2
		505	50	349	1	349	500	1.75	35
		506	50	555	1	555	500	2.78	55.6
	Telmisartan	601	51	221	1	221	500	1.11	21.8
		602	54	365	1	365	500	1.83	33.9
		603	51	378	1	378	500	1.89	37.1
		604	54	200	1	200	500	1	18.5
		605	54	341	1	341	500	1.71	31.7
		606	52	217	1	217	500	1.09	21

## Sheet: Plate 1_liver TG
	Plate 1
	Template
		1	2	3	4	5	6	7	8	9	10	11	12
	A	BLK	BLK	104	104	206	206	402	402	504	504	606	606
	B	100 mg/dL	100 mg/dL	105	105	301	301	403	403	505	505
	C	200 mg/dL	200 mg/dL			302	302	404	404	506	506
	D	300 mg/dL	300 mg/dL	201	201	303	303	405	405	601	601
	E	596.1 mg/dL	596.1 mg/dL	202	202	304	304			602	602
	F	101	101	203	203			501	501	603	603
	G	102	102					502	502	604	604
	H	103	103	205	205	401	401	503	503	605	605
	Raw Data
		1	2	3	4	5	6	7	8	9	10	11	12
	A	0.04	0.039	0.104	0.104	0.081	0.08	0.088	0.088	0.111	0.111	0.065	0.065
	B	0.052	0.052	0.076	0.076	0.104	0.104	0.103	0.103	0.081	0.081
	C	0.064	0.062			0.104	0.103	0.086	0.085	0.106	0.106
	D	0.074	0.074	0.087	0.085	0.099	0.099	0.092	0.092	0.065	0.066
	E	0.111	0.113	0.07	0.071	0.1	0.099			0.082	0.084
	F	0.07	0.069	0.087	0.087			0.08	0.08	0.084	0.085
	G	0.105	0.105					0.108	0.108	0.063	0.063
	H	0.093	0.094	0.111	0.111	0.071	0.07	0.092	0.093	0.08	0.08
	Blanked Data
		1	2	3	4	5	6	7	8	9	10	11	12
	A	0.001	-0.001	0.065	0.065	0.042	0.041	0.048	0.048	0.072	0.072	0.026	0.026
	B	0.013	0.013	0.036	0.036	0.065	0.065	0.064	0.064	0.042	0.042
	C	0.025	0.022			0.065	0.064	0.047	0.046	0.067	0.067
	D	0.034	0.034	0.048	0.046	0.06	0.06	0.052	0.052	0.026	0.027
	E	0.072	0.074	0.031	0.032	0.061	0.06			0.043	0.045
	F	0.031	0.03	0.048	0.048			0.041	0.041	0.045	0.046
	G	0.066	0.066					0.069	0.069	0.024	0.024
	H	0.053	0.055	0.072	0.072	0.032	0.031	0.052	0.053	0.041	0.041

## Sheet: Plate 2_liver TG
	Plate 2
	Template
		1	2	3	4	5	6	7	8	9	10	11	12
	A	BLK	BLK	306	306
	B	100 mg/dL	100 mg/dL	406	406
	C	200 mg/dL	200 mg/dL
	D	300 mg/dL	300 mg/dL
	E	596.1 mg/dL	596.1 mg/dL
	F	106	106
	G	204	204
	H	305	305
	Raw Data
		1	2	3	4	5	6	7	8	9	10	11	12
	A	0.044	0.04	0.079	0.079
	B	0.053	0.052	0.086	0.085
	C	0.066	0.065
	D	0.08	0.079
	E	0.116	0.115
	F	0.074	0.074
	G	0.084	0.082
	H	0.082	0.082
	Blanked Data
		1	2	3	4	5	6	7	8	9	10	11	12
	A	0.002	-0.002	0.037	0.037
	B	0.011	0.01	0.044	0.043
	C	0.024	0.023
	D	0.038	0.037
	E	0.074	0.073
	F	0.032	0.032
	G	0.042	0.04
	H	0.04	0.04

## Sheet: NAS
	Group	Mouse ID	Steatosis	Inflammation	Ballooning	NAS
	Vehicle	101	1	2	2	5
		102	1	2	1	4
		103	1	2	1	4
		104	1	2	2	5
		105	1	2	2	5
		106	1	2	1	4
	Euglena	201	1	1	1	3
		202	1	2	2	5
		203	1	2	1	4
		204	1	2	1	4
		205	1	1	1	3
		206	1	2	2	5
	Paramylon	301	1	1	2	4
		302	1	1	1	3
		303	1	2	1	4
		304	1	0	2	3
		305	1	2	0	3
		306	1	2	0	3
	Chlorella	401	1	0	2	3
		402	1	2	0	3
		403	1	0	2	3
		404	1	0	2	3
		405	1	2	0	3
		406	2	2	0	4
	Citrullus lanatus	501	1	2	2	5
		502	1	2	2	5
		503	1	2	0	3
		504	1	1	1	3
		505	0	2	1	3
		506	1	2	2	5
	Telmisartan	601	1	0	2	3
		602	0	2	0	2
		603	0	2	0	2
		604	1	0	1	2
		605	1	1	2	4
		606	1	1	1	3

## Sheet: SR
	Vehicle							Euglena
	Mouse ID	Photo No.	Total area (pixel)	Positive area (pixel)	Positive area (%)	Positive area (%)		Mouse ID	Photo No.	Total area (pixel)	Positive area (pixel)	Positive area (%)	Positive area (%)
	101	1	2967159	20199	0.68	0.96		201	1	2625560	34528	1.32	0.95
		2	2990727	31333	1.05				2	2926937	24622	0.84
		3	2923772	49837	1.7				3	2891460	30719	1.06
		4	2953683	24280	0.82				4	3083301	22018	0.71
		5	3022428	16577	0.55				5	2929890	24308	0.83
	102	1	2969729	24949	0.84	1.13		202	1	3104737	5296	0.17	0.56
		2	2788487	36528	1.31				2	2963388	14483	0.49
		3	2987944	54641	1.83				3	2966102	16782	0.57
		4	2954578	26334	0.89				4	2891228	27100	0.94
		5	2959549	23151	0.78				5	2932382	18284	0.62
	103	1	2907975	38853	1.34	1.02		203	1	3001722	16553	0.55	0.58
		2	3050652	14225	0.47				2	2982634	12492	0.42
		3	3048542	22909	0.75				3	2936968	23726	0.81
		4	2817412	48923	1.74				4	2874892	19192	0.67
		5	2752661	21476	0.78				5	3058714	13235	0.43
	104	1	2933561	18755	0.64	1.03		204	1	2907499	26172	0.9	0.8
		2	2773432	31995	1.15				2	2977846	28867	0.97
		3	2949421	19540	0.66				3	2990128	22081	0.74
		4	2832192	57626	2.03				4	3051360	22995	0.75
		5	2953915	19272	0.65				5	3043914	20035	0.66
	105	1	2782335	24621	0.88	1.47		205	1	2857971	28024	0.98	0.99
		2	2754968	40765	1.48				2	2797181	33174	1.19
		3	2820400	36777	1.3				3	2972514	32894	1.11
		4	2675058	47137	1.76				4	2896341	32913	1.14
		5	2674697	51974	1.94				5	3057467	15640	0.51
	106	1	2811917	29861	1.06	1.04		206	1	3109605	13266	0.43	0.66
		2	2991719	19868	0.66				2	2816125	33902	1.2
		3	2752159	44605	1.62				3	3073231	12673	0.41
		4	2900799	28623	0.99				4	3055589	15022	0.49
		5	2871792	24612	0.86				5	2884476	22905	0.79
	Paramylon							Chlorella
	Mouse ID	Photo No.	Total area (pixel)	Positive area (pixel)	Positive area (%)	Positive area (%)		Mouse ID	Photo No.	Total area (pixel)	Positive area (pixel)	Positive area (%)	Positive area (%)
	301	1	3124941	14957	0.48	0.55		401	1	3070156	18786	0.61	0.83
		2	2972199	13155	0.44				2	2698518	32778	1.21
		3	3015659	10976	0.36				3	2972932	13328	0.45
		4	2943583	31820	1.08				4	3016491	27192	0.9
		5	3061959	11966	0.39				5	3025245	29258	0.97
	302	1	2999861	13631	0.45	0.54		402	1	3002212	27663	0.92	0.75
		2	2918151	17894	0.61				2	3034643	19841	0.65
		3	2960393	13913	0.47				3	3047631	17415	0.57
		4	2936868	25401	0.86				4	3040398	38738	1.27
		5	3007686	9949	0.33				5	3050346	11035	0.36
	303	1	3072689	12461	0.41	0.92		403	1	3057723	31073	1.02	0.71
		2	2846512	49233	1.73				2	3043534	18621	0.61
		3	2876958	31006	1.08				3	3054165	13347	0.44
		4	2982998	25803	0.87				4	2901607	18968	0.65
		5	3027479	15265	0.5				5	2964072	24959	0.84
	304	1	2793194	25249	0.9	0.7		404	1	2946783	31366	1.06	0.73
		2	2882330	10358	0.36				2	3072245	23666	0.77
		3	3093735	11473	0.37				3	2944392	24654	0.84
		4	2800205	37917	1.35				4	3037558	16959	0.56
		5	3016471	15855	0.53				5	2983336	13237	0.44
	305	1	2900043	24994	0.86	0.77		405	1	2981037	14322	0.48	0.45
		2	3093323	16836	0.54				2	3081754	11730	0.38
		3	2836125	26395	0.93				3	3008804	19256	0.64
		4	2936321	26200	0.89				4	3022524	15378	0.51
		5	2971630	19439	0.65				5	3067346	7560	0.25
	306	1	3101867	8353	0.27	0.93		406	1	3104304	30297	0.98	1.02
		2	2774803	32788	1.18				2	2975057	12347	0.42
		3	2822572	30137	1.07				3	2837953	49411	1.74
		4	2876176	38901	1.35				4	3007446	32063	1.07
		5	2848354	22680	0.8				5	3038074	27042	0.89
	Citrullus lanatus							Telmisartan
	Mouse ID	Photo No.	Total area (pixel)	Positive area (pixel)	Positive area (%)	Positive area (%)		Mouse ID	Photo No.	Total area (pixel)	Positive area (pixel)	Positive area (%)	Positive area (%)
	501	1	2982526	23049	0.77	0.65		601	1	2964268	42273	1.43	0.64
		2	3056056	14458	0.47				2	2892980	20216	0.7
		3	3033819	9586	0.32				3	3058754	9938	0.32
		4	2836682	26851	0.95				4	3091852	9010	0.29
		5	2940735	22200	0.75				5	3062814	13929	0.45
	502	1	2925189	17405	0.6	0.64		602	1	2998181	16843	0.56	0.66
		2	2923366	21199	0.73				2	3075382	9813	0.32
		3	2895125	20846	0.72				3	2930452	14295	0.49
		4	2915597	20694	0.71				4	2884497	11258	0.39
		5	2934188	12702	0.43				5	2807593	43135	1.54
	503	1	3020135	14736	0.49	0.82		603	1	2886045	39087	1.35	0.97
		2	2997130	24861	0.83				2	3043313	16547	0.54
		3	2828026	35758	1.26				3	2918422	31977	1.1
		4	2895515	34762	1.2				4	2993608	37540	1.25
		5	3045678	10148	0.33				5	3016580	18652	0.62
	504	1	2786561	36925	1.33	0.98		604	1	3079123	16095	0.52	0.71
		2	2956683	44264	1.5				2	3067540	40124	1.31
		3	3041740	33547	1.1				3	2979261	14334	0.48
		4	2876888	15274	0.53				4	3029689	28552	0.94
		5	2952979	13650	0.46				5	3059707	8738	0.29
	505	1	3013637	17182	0.57	0.58		605	1	3066041	11803	0.38	0.58
		2	3090724	26728	0.86				2	3049629	13738	0.45
		3	2980822	11305	0.38				3	3009604	16985	0.56
		4	2912050	18236	0.63				4	2904356	23085	0.79
		5	3013004	13556	0.45				5	3124203	22807	0.73
	506	1	3049643	21874	0.72	0.69		606	1	2965394	17282	0.58	0.66
		2	2888464	23274	0.81				2	2961994	22692	0.77
		3	3007577	23512	0.78				3	2761422	19334	0.7
		4	2939799	25590	0.87				4	3058117	10715	0.35
		5	3077649	8488	0.28				5	2943912	26935	0.91

## Sheet: F480
	Vehicle							Euglena
	Mouse ID	Photo No.	Total area (pixel)	Positive area (pixel)	Positive area (%)	Positive area (%)		Mouse ID	Photo No.	Total area (pixel)	Positive area (pixel)	Positive area (%)	Positive area (%)
	101	1	3081732	42342	1.37	3.49		201	1	3104042	30016	0.97	0.62
		2	3073832	127083	4.13				2	3115882	18113	0.58
		3	3098793	90715	2.93				3	3034027	20620	0.68
		4	3054273	75447	2.47				4	3106044	17900	0.58
		5	3098419	202346	6.53				5	3131672	9234	0.29
	102	1	3136095	40463	1.29	1.43		202	1	3088135	35490	1.15	1.16
		2	3137346	59719	1.9				2	3111664	30713	0.99
		3	3122768	29441	0.94				3	3043629	36495	1.2
		4	3039172	24237	0.8				4	3131002	48747	1.56
		5	3137235	69507	2.22				5	2897153	26690	0.92
	103	1	3115087	31243	1	1.9		203	1	3107139	35105	1.13	2.07
		2	3064074	67131	2.19				2	3023193	27074	0.9
		3	3124980	62706	2.01				3	3093103	84743	2.74
		4	3094594	99269	3.21				4	3120637	74243	2.38
		5	3038203	33063	1.09				5	3122873	99295	3.18
	104	1	3139138	125576	4	2.44		204	1	3121374	23255	0.75	1.53
		2	2975366	96070	3.23				2	3132578	42684	1.36
		3	2898107	37903	1.31				3	3107121	53379	1.72
		4	3049857	60649	1.99				4	3128885	38351	1.23
		5	3107908	51584	1.66				5	3128450	81269	2.6
	105	1	3099656	50575	1.63	1.42		205	1	3108893	41692	1.34	1.2
		2	3095164	26138	0.84				2	3134582	15108	0.48
		3	3091817	57191	1.85				3	3134591	21683	0.69
		4	3089910	40313	1.3				4	3093325	56111	1.81
		5	3136998	46008	1.47				5	3015358	49922	1.66
	106	1	3131709	270977	8.65	4.75		206	1	3111339	61986	1.99	2.78
		2	3063352	192553	6.29				2	3109576	94047	3.02
		3	3100757	137173	4.42				3	2946510	62743	2.13
		4	2980664	102751	3.45				4	3082180	84866	2.75
		5	3122465	29512	0.95				5	3126546	124989	4
	Paramylon							Chlorella
	Mouse ID	Photo No.	Total area (pixel)	Positive area (pixel)	Positive area (%)	Positive area (%)		Mouse ID	Photo No.	Total area (pixel)	Positive area (pixel)	Positive area (%)	Positive area (%)
	301	1	3140403	10459	0.33	0.64		401	1	3116455	36394	1.17	1.25
		2	3035838	15836	0.52				2	3092483	56924	1.84
		3	3113874	25756	0.83				3	2945369	30256	1.03
		4	3112563	24458	0.79				4	3137709	35196	1.12
		5	3056754	21879	0.72				5	3060504	33976	1.11
	302	1	3123411	30131	0.96	1.05		402	1	3090295	71400	2.31	1.7
		2	3141389	18115	0.58				2	3041872	59617	1.96
		3	3125795	56721	1.81				3	3094843	59833	1.93
		4	3051206	19607	0.64				4	3122010	34119	1.09
		5	3124016	38989	1.25				5	3121681	37420	1.2
	303	1	3127880	28924	0.92	1.08		403	1	2951908	39283	1.33	1.66
		2	3132625	25580	0.82				2	3110283	51978	1.67
		3	3099270	39152	1.26				3	3034225	59294	1.95
		4	3118634	40656	1.3				4	3099376	62280	2.01
		5	3130157	33808	1.08				5	3058593	40535	1.33
	304	1	3049111	46473	1.52	1.33		404	1	3122519	30024	0.96	1.14
		2	3064762	32793	1.07				2	3092284	41895	1.35
		3	3106802	40378	1.3				3	3080662	41648	1.35
		4	3120298	31122	1				4	3087398	20952	0.68
		5	3126646	54633	1.75				5	3130827	42356	1.35
	305	1	3112923	54075	1.74	2.63		405	1	3054126	53266	1.74	1.47
		2	3087129	124554	4.03				2	3105969	50100	1.61
		3	3120575	18102	0.58				3	3090618	44194	1.43
		4	3107785	98051	3.16				4	3016471	46804	1.55
		5	3121654	113964	3.65				5	3136355	31409	1
	306	1	3083263	159459	5.17	2		406	1	3104492	20524	0.66	0.92
		2	3008626	52139	1.73				2	3111659	34594	1.11
		3	3122783	36395	1.17				3	3133578	47157	1.5
		4	3124772	21418	0.69				4	3124135	12679	0.41
		5	3120065	39236	1.26				5	3094100	27815	0.9
	Citrullus lanatus							Telmisartan
	Mouse ID	Photo No.	Total area (pixel)	Positive area (pixel)	Positive area (%)	Positive area (%)		Mouse ID	Photo No.	Total area (pixel)	Positive area (pixel)	Positive area (%)	Positive area (%)
	501	1	3112700	56872	1.83	1.12		601	1	3128284	23859	0.76	1.08
		2	3102004	15067	0.49				2	3104853	27046	0.87
		3	3115345	17823	0.57				3	3050458	24100	0.79
		4	3042146	37108	1.22				4	3091696	30963	1
		5	3023357	44857	1.48				5	3129345	61447	1.96
	502	1	2980293	36200	1.21	0.78		602	1	3123881	26883	0.86	1.36
		2	3036264	18098	0.6				2	3135640	21244	0.68
		3	3125227	29306	0.94				3	3128747	51337	1.64
		4	3116131	13997	0.45				4	3136748	47104	1.5
		5	3131848	21878	0.7				5	3094826	65720	2.12
	503	1	3110780	35759	1.15	0.7		603	1	3076276	50635	1.65	1.38
		2	3096818	14540	0.47				2	3026003	41254	1.36
		3	3118208	16073	0.52				3	3132788	39043	1.25
		4	3075966	16156	0.53				4	3057135	47906	1.57
		5	3102392	26258	0.85				5	3129628	33429	1.07
	504	1	3120767	33189	1.06	0.75		604	1	3065880	13685	0.45	0.54
		2	3131154	8386	0.27				2	3126947	15443	0.49
		3	3106111	33003	1.06				3	3113419	17281	0.56
		4	3084584	12470	0.4				4	3117865	28130	0.9
		5	3021992	29640	0.98				5	2980880	8532	0.29
	505	1	3087494	41105	1.33	0.5		605	1	2922399	14990	0.51	0.4
		2	3123379	6180	0.2				2	3125358	3870	0.12
		3	2910213	10264	0.35				3	3112224	15427	0.5
		4	3099370	10698	0.35				4	3122133	6397	0.2
		5	3102457	9121	0.29				5	3103565	20301	0.65
	506	1	3043073	23877	0.78	1.09		606	1	3107399	14511	0.47	0.77
		2	3050222	29721	0.97				2	3103686	56735	1.83
		3	2962216	51233	1.73				3	3119926	13871	0.44
		4	3039894	41160	1.35				4	3130922	19403	0.62
		5	3062194	19245	0.63				5	3132371	14737	0.47

[truncated: 10 more sheets: α-SMA, gene (TNF-α), gene (IL-6), gene (IL-1β), gene (MCP1), gene (Col1α2), gene (Col3α1), gene (αSMA), NAS Table , Tables]
